# Supplementary material for: Targeting refractory diffuse large B cell lymphoma by CAR-WEE1 T-cells: In vitro evaluation
Source: Ann Hematol. 2025 Jan 17;104(3):1833–44. doi: 10.1007/s00277-024-06134-8 (PMC12031965; doi:10.1007/s00277-024-06134-8)
Supplement: Supplementary file 1 — Supplementary file1 (XLSX 11 KB) [file 277_2024_6134_MOESM1_ESM.xlsx]

## Sheet: Sheet1
Part	Plasmid	length	Company	Sequence	Function	Plamsid_Link
Pre_CAR_WEE1_Suf1	pcDNA3.1+	2999	IDT	CTGCAGAGTACTAGATCTACTAGTTCTAGAGAATTCGGATCCGCGGCCGCAAGCTTCATATGAGCCTGGGTTGGGGCAAAGAGGGAAATGAGATCATGTCCTAACCCTGATCCTCTTGTCCCACAGATATCCAGAACCCTGACCCTGCCGTGTACCAGCTGAGAGACTCTAAATCCAGTGACAAGTCTGTCTGCCTATTCACCGATTTTGATTCTCAAACAAATGTGTCACAAAGTAAGGATTCTGATGTGTATATCACAGACAAAACTGTGCTAGACATGAGGTGGTAGTGGAGCAACAAACTTCTCATTATTAAAGCAAGCAGGAGATGTAGAGGAAAATCCTGGTCCAATGGCTCTGCCTGTGACCGCTCTGCTACTTCCTCTAGCTCTTCTGCTA…	5G CAR-T cells against WEE1	https://www.addgene.org/vector-database/2093/
CAR_pwee1for	Primer	125	IDT	TAGCTGGTGTGCTGGCCTGCTACAGCCTGCTGGTGACCGTGGCCTTCATCATCTTCTGGGTGAGGAGCAAGAGAAGCAGGCTGCTGCACAGCGACTACATGAACATGACCCCCAGGAGGCCCGGC	Primer for CAR_WEE1_for
CAR_PWee1rev	Primer	125	IDT	ATAGGCCCTCCTGGGGGTTCTTCCTCCTCTGGGGCTTGCCGCCCATCTCGGGGTCCCTGCCCCTTCTCTTATCCAGCACGTCGTACTCCTCCCTCCTGCCCAGGTTCAGTTCGTTGTAAAGCTGG	Primer for CAR_WEE1_rev
